# Supplementary material for: Comparative Biofunctionality Assessment of Lignin and Lignin/Chitosan Nanoparticles: Impact of Chitosan Co-Assembly on Cytotoxicity, Cytocompatibility, Radical-Scavenging Activity, and Antimicrobial Performance
Source: Pharmaceutics. 2026 Mar 11;18(3):350. doi: 10.3390/pharmaceutics18030350 (PMC13028907; doi:10.3390/pharmaceutics18030350)
Supplement: Supplementary file 1 [file pharmaceutics-18-00350-s001.zip]

Archive with 1 entries (1 files):
- pharmaceutics-4184378-supplementary.pdf
